# Supplementary material for: Optimization of Regeneration and Agrobacterium-Mediated Transformation Protocols for Bi and Multilocular Varieties of Brassica rapa
Source: Plants (Basel). 2022 Dec 29;12(1):161. doi: 10.3390/plants12010161 (PMC9824786; doi:10.3390/plants12010161)
Supplement: Supplementary file 1 [file plants-12-00161-s001.zip]

Archive with 1 entries (1 files):
- plants-1985745-supplementary.xlsx
