# Supplementary material for: Optimization of Regeneration and Agrobacterium-Mediated Transformation Protocols for Bi and Multilocular Varieties of Brassica rapa
Source: Plants (Basel). 2022 Dec 29;12(1):161. doi: 10.3390/plants12010161 (PMC9824786; doi:10.3390/plants12010161)
Supplement: Supplementary file 1 [file plants-12-00161-s001.zip › plants-1985745-supplementary.xlsx]

## Sheet: Table S1
Table S1: Mean data of the tissue culture (Figure 2).
	Days to shoot intiation	No of regenerated explants (%age)	Number of shoots per explant	No of roots per explant
B. rapa cv UAF11 Media 1	11	65.8	5.84	2.16
B. rapa cv Toria Media 1	13.2	69.6	5.2	1.8
B. rapa cv UAF11 Media 2	7.2	88.4	8.04	2.04
B. rapa cv Toria Media 2	9	90.8	7.52	2.16

## Sheet: Table S2
Table S2: Standard errors (SE) of the Table S1.
	Days to shoot intiation	No of regenerated explants (%age)	Number of shoots per explant	No of roots per explant
B. rapa cv UAF11 Media 1	0.316228	1.90788	0.116619	0.0979796
B. rapa cv Toria Media 1	0.374166	4.08167	0.309839	0.209762
B. rapa cv UAF11 Media 2	0.2	3.47275	0.146969	0.146969
B. rapa cv Toria Media 2	0.316228	2.67208	0.08	0.278568

## Sheet: Table S3
Table S3: Percentage of the transformants observed under different treatments.
Treatments	Transformation %
Toria_IMI_T1_SI	0
Toria_IMI_T1_SII	5.12821
Toria_IMI_T1_SIII	3.65854
Toria_IMI_T2_SI	0
Toria_IMI_T2_SII	5.55556
Toria_IMI_T2_SIII	5.33333
Toria_IMI_T3_SI	0
Toria_IMI_T3_SII	7.27273
Toria_IMI_T3_SIII	3.33333
Toria_IMII_T1_SI	2.8169
Toria_IMII_T1_SII	1.38889
Toria_IMII_T1_SIII	0
Toria_IMII_T2_SI	1.63934
Toria_IMII_T2_SII	1.51515
Toria_IMII_T2_SIII	2.89855
Toria_IMII_T3_SI	2.94118
Toria_IMII_T3_SII	2.98507
Toria_IMII_T3_SIII	1.40845
Toria_IMIII_T1_SI	1.75439
Toria_IMIII_T1_SII	1.96078
Toria_IMIII_T1_SIII	3.7037
Toria_IMIII_T2_SI	0
Toria_IMIII_T2_SII	2.43902
Toria_IMIII_T2_SIII	2.22222
Toria_IMIII_T3_SI	1.92308
Toria_IMIII_T3_SII	2
Toria_IMIII_T3_SIII	0
UAF11_IMI_T1_SI	2.94118
UAF11_IMI_T1_SII	4.54545
UAF11_IMI_T1_SIII	2.77778
UAF11_IMI_T2_SI	1.35135
UAF11_IMI_T2_SII	2.8169
UAF11_IMI_T2_SIII	2.5974
UAF11_IMI_T3_SI	0
UAF11_IMI_T3_SII	3.7037
UAF11_IMI_T3_SIII	5.17241
UAF11_IMII_T1_SI	1.31579
UAF11_IMII_T1_SII	2.53165
UAF11_IMII_T1_SIII	1.17647
UAF11_IMII_T2_SI	1.53846
UAF11_IMII_T2_SII	3.0303
UAF11_IMII_T2_SIII	2.77778
UAF11_IMII_T3_SI	3.44828
UAF11_IMII_T3_SII	3.125
UAF11_IMII_T3_SIII	1.42857
UAF11_IMIII_T1_SI	0
UAF11_IMIII_T1_SII	0
UAF11_IMIII_T1_SIII	0
UAF11_IMIII_T2_SI	0
UAF11_IMIII_T2_SII	0
UAF11_IMIII_T2_SIII	2.22222
UAF11_IMIII_T3_SI	1.81818
UAF11_IMIII_T3_SII	2
UAF11_IMIII_T3_SIII	1.81818
